# Supplementary material for: AltGosling: automatic generation of text descriptions for accessible genomics data visualization
Source: Bioinformatics. 2024 Nov 14;40(12):btae670. doi: 10.1093/bioinformatics/btae670 (PMC11630506; doi:10.1093/bioinformatics/btae670)
Supplement: btae670_Supplementary_Data [file btae670_supplementary_data.zip]

Archive with 3 entries (3 files):
- AltGoslingSupplementaryMaterials2.docx
- AltGoslingSupplementaryMaterials1.xlsx
- AltGoslingSupplementaryMaterials3.mp4
