# Supplementary material for: AltGosling: automatic generation of text descriptions for accessible genomics data visualization
Source: Bioinformatics. 2024 Nov 14;40(12):btae670. doi: 10.1093/bioinformatics/btae670 (PMC11630506; doi:10.1093/bioinformatics/btae670)
Supplement: btae670_Supplementary_Data [file btae670_supplementary_data.zip › AltGoslingSupplementaryMaterials1.xlsx]

## Sheet: Supplementary Materials 2
AltGosling: Automatic Generation of Text Descriptions for Accessible Genomics Data Visualization TC Smits, S L'Yi, AP Mar, N Gehlenborg Supplementary Materials 1 Gosling specifications and AltGosling descriptions for visualizations in Figure 4
Example	Name	Gosling specification	AltGosling alt	AltGosling longdesc	AltGosling full description	AltGosling Tree
A	Bar Chart	{ "title": "Tonsil ChIP-seq in Th1 cells", "tracks": [ { "layout": "linear", "width": 800, "height": 180, "data": { "url": "https://resgen.io/api/v1/tileset_info/?d=UvVPeLHuRDiYA3qwFlm7xQ", "type": "multivec", "row": "sample", "column": "position", "value": "peak", "categories": ["sample 1"], "binSize": 5 }, "mark": "bar", "x": {"field": "start", "type": "genomic", "axis": "bottom"}, "xe": {"fiel…	Bar chart showing genomic data, titled Tonsil ChIP-seq in Th1 cells	Bar chart. Chart is titled 'Tonsil ChIP-seq in Th1 cells'. The genome is shown in intervals on the x-axis. The expression is shown on the y-axis with bars. The genomic range is shown from chromosome 1 to chromosome 22 and the X and Y chromosomes, as well as an unmapped part of the genome at the end. The expression values range from 0 to 1.24e-3. The maximum value is shown at chromosome 6 position…	Bar chart. Chart is titled 'Tonsil ChIP-seq in Th1 cells'. The genome is shown in intervals on the x-axis. The expression is shown on the y-axis with bars. The genomic range is shown from chromosome 1 to chromosome 22 and the X and Y chromosomes, as well as an unmapped part of the genome at the end. The expression values range from 0 to 1.24e-3. The maximum value is shown at chromosome 6 position…	Automatic description Title Tonsil ChIP-seq in Th1 cells Chart Type The chart type is a bar chart. Appearance Layout A linear layout is used. The visualization is 2D. x The x-axis show genomic intervals. Minimum The minimum shown is chromosome 1 position 0. Maximum The maximum shown is absolute position 3121152000 (on the unmapped part of the genome). y The y-axis shows the expression with bars. …
B	Heatmap	{ "title": "ChIP-seq", "subtitle": "Binned intervals on chromosome 1", "layout": "linear", "arrangement": "vertical", "centerRadius": 0.8, "xDomain": {"chromosome": "chr1", "interval": [1, 3000500]}, "views": [ { "tracks": [ { "id": "track-1", "data": { "url": "https://server.gosling-lang.org/api/v1/tileset_info/?d=cistrome-multivec", "type": "multivec", "row": "sample", "column": "position", "va…	Heat map showing genomic data, titled ChIP-seq	Heat map. The genome is shown in intervals on the x-axis. The expression values are encoded using color intensity. The chart is stratified by rows for the categories. The genomic range is shown from chromosome 1 position 0 to chromosome 1 position 4064000. The expression values range from 0 to 1.95e-3. The maximum value is shown at chromosome 1 position 1856000. The minimum value is shown at 30 d…	Heat map. The genome is shown in intervals on the x-axis. The expression values are encoded using color intensity. The chart is stratified by rows for the categories. The genomic range is shown from chromosome 1 position 0 to chromosome 1 position 4064000. The expression values range from 0 to 1.95e-3. The maximum value is shown at chromosome 1 position 1856000. The minimum value is shown at 30 d…	Automatic description Title ChIP-seq Subtitle Binned intervals on chromosome 1 Chart Type The chart type is a heat map. Appearance Layout A linear layout is used. The visualization is 2D. x The x-axis show genomic intervals. Minimum The minimum shown is chromosome 1 position 0. Maximum The maximum shown is chromosome 1 position 4064000. color The expression values are encoded using color intensit…
C	Matrix	{ "title": "Hi-C for HFFc6 Cells", "xDomain": {"chromosome": "chr7", "interval": [79700000, 81000000]}, "tracks": [ { "id": "https://higlass.io/api/v1/tileset_info/?d=ZCvntCKST0KUvQPGcCbJGA", "data": { "url": "https://higlass.io/api/v1/tileset_info/?d=ZCvntCKST0KUvQPGcCbJGA", "type": "matrix" }, "mark": "bar", "x": {"field": "xs", "type": "genomic", "axis": "top"}, "xe": {"field": "xe", "type": "…	Matrix showing genomic data, titled Hi-C for HFFc6 Cells	Matrix. Chart is titled 'Hi-C for HFFc6 Cells'. The genome is shown on both the x- and y-axes. Both axes show intervals. The expression values are encoded using color intensity.	Matrix. Chart is titled 'Hi-C for HFFc6 Cells'. The genome is shown on both the x- and y-axes. Both axes show intervals. The expression values are encoded using color intensity.	Automatic description Title Hi-C for HFFc6 Cells Chart Type The chart type is a matrix. Appearance Layout A linear layout is used. The visualization is 2D. x The x-axis show genomic intervals. y The y-axis show genomic intervals. color The expression values are encoded using color intensity of the bars.
D	Comparison of four samples	{ "title": "Expression of ChIP-seq", "layout": "linear", "arrangement": "vertical", "centerRadius": 0.8, "xDomain": {"chromosome": "chr1", "interval": [1, 3000500]}, "views": [ { "id": "track-1", "alignment": "overlay", "data": { "url": "https://server.gosling-lang.org/api/v1/tileset_info/?d=cistrome-multivec", "type": "multivec", "row": "sample", "column": "position", "value": "peak", "categorie…	Line chart and chart with points showing genomic data, titled Expression of ChIP-seq	Line chart and chart with points. The genome is shown on the x-axis. The expression is shown on the y-axis with lines and points. The height of the expression values is shown with the size-axis. The chart is stratified by rows for the categories. The categories are also shown with the color of the lines and points. The genomic range is shown from chromosome 1 position 4000 to chromosome 1 positio…	Line chart and chart with points. The genome is shown on the x-axis. The expression is shown on the y-axis with lines and points. The height of the expression values is shown with the size-axis. The chart is stratified by rows for the categories. The categories are also shown with the color of the lines and points. The genomic range is shown from chromosome 1 position 4000 to chromosome 1 positio…	Automatic description Title Expression of ChIP-seq Chart Type The chart type is a line chart and chart with points. Appearance Mark The marks used are line and point. Layout A linear layout is used. The visualization is 2D. x The x-axis shows the genome. Minimum The minimum shown is chromosome 1 position 4000. Maximum The maximum shown is chromosome 1 position 4092000. y The y-axis shows the expr…
E	Annotated chart	{ "title": "Tonsil ChIP-seq in Th1 cells", "subtitle": "Annotated bar chart with lines", "style": {"dashed": [3, 3]}, "views": [ { "alignment": "overlay", "tracks": [ { "data": { "url": "https://server.gosling-lang.org/api/v1/tileset_info/?d=cistrome-multivec", "type": "multivec", "row": "sample", "column": "position", "value": "peak", "categories": ["Th1"], "binSize": 4 }, "mark": "bar", "x": {"…	Annotated bar chart showing genomic data, titled Tonsil ChIP-seq in Th1 cells	Annotated bar chart. See separate overlaid tracks for details.	Annotated bar chart. Multiple tracks are overlaid in this chart. Overlaid track 1. Bar chart. The genome is shown in intervals on the x-axis. The expression is shown on the y-axis with bars. The color of the bars is lightgray. The genomic range is shown from chromosome 1 to chromosome 22 and the X and Y chromosomes, as well as an unmapped part of the genome at the end. The expression values range…	Automatic description Title Tonsil ChIP-seq in Th1 cells Subtitle Annotated bar chart with lines Chart Type This overlaid chart is a annotated bar chart. Tracks Overlaid track 1 (bar chart) Chart Type The chart type is a bar chart. Appearance Layout A linear layout is used. The visualization is 2D. x The x-axis show genomic intervals. Minimum The minimum shown is chromosome 1 position 0. Maximum …
F	Comparing two samples	{ "title": "Comparing ChIP-seq Tonsil in Th1 and ILC1", "layout": "linear", "arrangement": "vertical", "views": [ { "tracks": [ { "id": "track-1", "data": { "url": "https://server.gosling-lang.org/api/v1/tileset_info/?d=cistrome-multivec", "type": "multivec", "row": "sample", "column": "position", "value": "peak", "categories": ["Th1"] }, "mark": "point", "x": {"field": "position", "type": "genom…	Figure with scatter plot on top and scatter plot on bottom	Figure with two charts. Top track is a scatter plot. The genome is shown on the x-axis. The expression is shown on the y-axis with points. The chart is stratified by rows for the categories. The categories are also shown with the color of the points. The genomic range is shown from chromosome 1 to chromosome 22 and the X and Y chromosomes, as well as an unmapped part of the genome at the end. The…	Figure with two charts. Top track is a scatter plot. The genome is shown on the x-axis. The expression is shown on the y-axis with points. The chart is stratified by rows for the categories. The categories are also shown with the color of the points. The genomic range is shown from chromosome 1 to chromosome 22 and the X and Y chromosomes, as well as an unmapped part of the genome at the end. The…	Automatic description Title Comparing ChIP-seq Tonsil in Th1 and ILC1 Composition Two linear tracks are shown below each other. Tracks Track 1 (top) (scatter plot) Position top Track number 1 Chart Type The chart type is a scatter plot. Appearance Layout A linear layout is used. The visualization is 2D. x The x-axis shows the genome. Minimum The minimum shown is chromosome 1 position 4096000. Max…
G	Linked views	{ "title": "ChIP-seq of Th and ILC1", "layout": "circular", "centerRadius": 0.5, "static": true, "arrangement": "serial", "views": [ { "title": "Th1", "tracks": [ { "id": "track-1", "data": { "url": "https://server.gosling-lang.org/api/v1/tileset_info/?d=cistrome-multivec", "type": "multivec", "row": "sample", "column": "position", "value": "peak", "categories": ["Th"] }, "mark": "bar", "x": {"fi…	Figure with circular bar chart on top and bar chart on bottom	Figure with two charts. Top track is a circular bar chart. The genome is shown in intervals on the x-axis. The expression is shown on the y-axis with bars. The chart is stratified by rows for the categories. The categories are also shown with the color of the bars. The x-axis has a brush, linking to the other chart. The genomic range is shown from chromosome 1 position 0 to chromosome 2 position …	Figure with two charts. Top track is a circular bar chart. The genome is shown in intervals on the x-axis. The expression is shown on the y-axis with bars. The chart is stratified by rows for the categories. The categories are also shown with the color of the bars. The x-axis has a brush, linking to the other chart. The genomic range is shown from chromosome 1 position 0 to chromosome 2 position …	Automatic description Title Visual Linking Subtitle Change the position and range of the brush to update the detail view on the bottom Composition A circular and a linear track are shown below each other. Tracks Track 1 (top) (circular bar chart) Position top Track number 1 Chart Type The chart type is a circular bar chart. Appearance Layout A circular layout is used. The visualization is 2D. x T…
H	Circular halves	{ "title": "ChIP-seq of Th and ILC1", "layout": "circular", "centerRadius": 0.5, "static": true, "arrangement": "serial", "views": [ { "title": "Th1", "tracks": [ { "id": "track-1", "data": { "url": "https://server.gosling-lang.org/api/v1/tileset_info/?d=cistrome-multivec", "type": "multivec", "row": "sample", "column": "position", "value": "peak", "categories": ["Th"] }, "mark": "bar", "x": {"fi…	Figure with circular bar chart on left half of ring and circular bar chart on right half of ring	Figure with two charts. Left half of ring track is a circular bar chart. Chart is titled 'Th1'. The genome is shown on the x-axis. The expression is shown on the y-axis with bars. The color of the bars is black. The genomic range is shown from chromosome 1 position 256000 to chromosome 2 position 12931578. The expression values range from 0 to 2.58e-3. The maximum value is shown at chromosome 1 p…	Figure with two charts. Left half of ring track is a circular bar chart. Chart is titled 'Th1'. The genome is shown on the x-axis. The expression is shown on the y-axis with bars. The color of the bars is black. The genomic range is shown from chromosome 1 position 256000 to chromosome 2 position 12931578. The expression values range from 0 to 2.58e-3. The maximum value is shown at chromosome 1 p…	Automatic description Title ChIP-seq of Th and ILC1 Composition Two circular tracks form one ring together, each forming half of the ring. Tracks Track 1 (left half of ring) (circular bar chart) Title Th1 Position left half of ring Track number 1 Chart Type The chart type is a circular bar chart. Appearance Layout A circular layout is used. The visualization is 2D. x The x-axis shows the genome. …
I	Gene annotations	{ "layout": "linear", "xDomain": {"chromosome": "chr3", "interval": [52168000, 52890000]}, "arrangement": "horizontal", "views": [ { "arrangement": "vertical", "views": [ { "alignment": "overlay", "title": "HiGlass", "data": { "url": "https://server.gosling-lang.org/api/v1/tileset_info/?d=gene-annotation", "type": "beddb", "genomicFields": [ {"index": 1, "name": "start"}, {"index": 2, "name": "en…	Genomic visualization with 6 individual charts.	Figure with 6 individual charts. Briefly, these are a chart with triangles, chart with text, chart with triangles, ideogram, chart with vertical lines and chart with vertical lines, a chart with text, chart with text, chart with rectangles, chart with rectangles, ideogram and chart with vertical lines, a chart with text, chart with rectangles, chart with vertical lines and chart with vertical lin…	Figure with 6 individual charts. Briefly, these are a chart with triangles, chart with text, chart with triangles, ideogram, chart with vertical lines and chart with vertical lines, a chart with text, chart with text, chart with rectangles, chart with rectangles, ideogram and chart with vertical lines, a chart with text, chart with rectangles, chart with vertical lines and chart with vertical lin…	Automatic description Composition There are 6 tracks. There are 3 rows. Each row has 2 tracks next to each other. Tracks Track 1 (top row, left) (chart with triangles,chart with text,chart with triangles,ideogram,chart with vertical lines,chart with vertical lines) Title HiGlass Position top row, left Track number 1 Chart Type The chart type is a chart with triangles, chart with text, chart with …
J	Ideogram expression	{ "static": true, "layout": "linear", "centerRadius": 0.2, "arrangement": "parallel", "views": [ { "xDomain": {"chromosome": "chr1"}, "tracks": [ { "data": { "url": "https://server.gosling-lang.org/api/v1/tileset_info/?d=cistrome-multivec", "type": "multivec", "row": "sample", "column": "position", "value": "peak", "categories": ["sample 1"] }, "mark": "area", "x": {"field": "position", "type": "…	Figure with chart with area displayed on top and ideogram on bottom	Figure with two charts. Top track is a chart with area displayed. The genome is shown on the x-axis. The expression is shown on the y-axis with area displayed. The color of the area displayed indicates the different categories. The genomic range is shown from chromosome 1 position 128000 to chromosome 2 position 13059578. The expression values range from 0 to 3.09e-3. The maximum value is shown a…	Figure with two charts. Top track is a chart with area displayed. The genome is shown on the x-axis. The expression is shown on the y-axis with area displayed. The color of the area displayed indicates the different categories. The genomic range is shown from chromosome 1 position 128000 to chromosome 2 position 13059578. The expression values range from 0 to 3.09e-3. The maximum value is shown a…	Automatic description Composition Two linear tracks are shown below each other. Tracks Track 1 (top) (chart with area displayed) Position top Track number 1 Chart Type The chart type is a chart with area displayed. Appearance Layout A linear layout is used. The visualization is 2D. x The x-axis shows the genome. Minimum The minimum shown is chromosome 1 position 128000. Maximum The maximum shown …
